# Supplementary material for: Block Copolymer Modified Nanonetwork Epoxy Resin for Superior Energy Dissipation
Source: Polymers (Basel). 2022 May 5;14(9):1891. doi: 10.3390/polym14091891 (PMC9105528; doi:10.3390/polym14091891)
Supplement: Supplementary file 1 [file polymers-14-01891-s001.zip]

Archive with 1 entries (1 files):
- polymers-1681818-supplementary.pdf
